# Supplementary material for: Patterns of Cough Medication Prescribing among Patients with Chronic Cough in Florida: 2012–2021
Source: J Clin Med. 2023 Sep 29;12(19):6286. doi: 10.3390/jcm12196286 (PMC10573590; doi:10.3390/jcm12196286)
Supplement: Supplementary file 1 [file jcm-12-06286-s001.zip]

Archive with 1 entries (1 files):
- jcm-2607559-supplementary.pdf
